# Supplementary material for: Combining genetic resources and elite material populations to improve the accuracy of genomic prediction in apple
Source: G3 (Bethesda). 2021 Dec 10;12(3):jkab420. doi: 10.1093/g3journal/jkab420 (PMC9210277; doi:10.1093/g3journal/jkab420)
Supplement: jkab420_Supplemental_Material [file jkab420_supplemental_material.xlsx]

## Sheet: Harvest date - Fbo-Hi
TS_size	Proportion	Density	CDstrat	Kinship	Random_strat	Random	All_genotypes
50	0/1	Medium density	0.81 (0.02)	0.82	0.74 (0.07)	0.72 (0.09)	0.86
50	0.2/0.8	Medium density	0.82 (0.03)	0.72	0.73 (0.08)	0.74 (0.09)	0.86
50	0.4/0.6	Medium density	0.83 (0.02)	0.66	0.72 (0.08)	0.71 (0.09)	0.86
50	0.6/0.4	Medium density	0.84 (0.02)	0.68	0.72 (0.09)	0.73 (0.1)	0.86
50	0.8/0.2	Medium density	0.83 (0.02)	-0.01	0.65 (0.15)	0.73 (0.09)	0.86
50	1/0	Medium density	0.7 (0.05)	-0.05	0.6 (0.11)	0.73 (0.09)	0.86
100	0/1	Medium density	0.8 (0.03)	0.8	0.76 (0.05)	0.76 (0.06)	0.86
100	0.2/0.8	Medium density	0.81 (0.03)	0.83	0.78 (0.05)	0.77 (0.05)	0.86
100	0.4/0.6	Medium density	0.82 (0.03)	0.79	0.78 (0.05)	0.77 (0.05)	0.86
100	0.6/0.4	Medium density	0.84 (0.01)	0.7	0.75 (0.07)	0.78 (0.05)	0.86
100	0.8/0.2	Medium density	0.85 (0.01)	0.72	0.71 (0.1)	0.77 (0.06)	0.86
100	1/0	Medium density	0.74 (0.03)	0.52	0.64 (0.09)	0.77 (0.06)	0.86
150	0/1	Medium density	0.81 (0.03)	0.75	0.76 (0.05)	0.79 (0.04)	0.86
150	0.2/0.8	Medium density	0.81 (0.02)	0.79	0.78 (0.05)	0.79 (0.05)	0.86
150	0.4/0.6	Medium density	0.82 (0.02)	0.8	0.79 (0.06)	0.8 (0.05)	0.86
150	0.6/0.4	Medium density	0.84 (0.02)	0.8	0.78 (0.06)	0.78 (0.05)	0.86
150	0.8/0.2	Medium density	0.84 (0.02)	0.73	0.76 (0.06)	0.79 (0.05)	0.86
150	1/0	Medium density	0.73 (0.04)	0.67	0.66 (0.07)	0.79 (0.05)	0.86
200	0/1	Medium density	0.81 (0.02)	0.7	0.78 (0.04)	0.8 (0.04)	0.86
200	0.2/0.8	Medium density	0.82 (0.02)	0.73	0.79 (0.04)	0.8 (0.04)	0.86
200	0.4/0.6	Medium density	0.83 (0.02)	0.78	0.81 (0.04)	0.8 (0.04)	0.86
200	0.6/0.4	Medium density	0.84 (0.01)	0.84	0.8 (0.04)	0.8 (0.04)	0.86
200	0.8/0.2	Medium density	0.84 (0.02)	0.77	0.77 (0.06)	0.8 (0.04)	0.86
200	1/0	Medium density	0.73 (0.03)	0.63	0.65 (0.08)	0.79 (0.04)	0.86
250	0/1	Medium density	0.81 (0.02)	0.75	0.78 (0.04)	0.8 (0.04)	0.86
250	0.2/0.8	Medium density	0.83 (0.02)	0.73	0.8 (0.03)	0.81 (0.03)	0.86
250	0.4/0.6	Medium density	0.84 (0.02)	0.77	0.81 (0.03)	0.81 (0.03)	0.86
250	0.6/0.4	Medium density	0.84 (0.02)	0.82	0.8 (0.07)	0.81 (0.03)	0.86
250	0.8/0.2	Medium density	0.85 (0.01)	0.81	0.8 (0.04)	0.81 (0.04)	0.86
250	1/0	Medium density	0.72 (0.03)	0.65	0.65 (0.07)	0.81 (0.03)	0.86
300	0/1	Medium density	0.81 (0.02)	0.78	0.78 (0.04)	0.82 (0.03)	0.86
300	0.2/0.8	Medium density	0.83 (0.02)	0.72	0.81 (0.03)	0.81 (0.03)	0.86
300	0.4/0.6	Medium density	0.84 (0.02)	0.76	0.82 (0.03)	0.82 (0.03)	0.86
300	0.6/0.4	Medium density	0.84 (0.01)	0.82	0.82 (0.03)	0.82 (0.03)	0.86
300	0.8/0.2	Medium density	0.85 (0.01)	0.81	0.8 (0.04)	0.82 (0.03)	0.86
300	1/0	Medium density	0.72 (0.04)	0.68	0.66 (0.06)	0.81 (0.03)	0.86
350	0/1	Medium density	0.82 (0.01)	0.77	0.79 (0.04)	0.83 (0.03)	0.86
350	0.2/0.8	Medium density	0.84 (0.02)	0.79	0.82 (0.03)	0.82 (0.03)	0.86
350	0.4/0.6	Medium density	0.85 (0.01)	0.78	0.82 (0.02)	0.82 (0.03)	0.86
350	0.6/0.4	Medium density	0.84 (0.01)	0.82	0.82 (0.03)	0.82 (0.03)	0.86
350	0.8/0.2	Medium density	0.84 (0.01)	0.85	0.82 (0.03)	0.83 (0.03)	0.86
350	1/0	Medium density	0.72 (0.03)	0.68	0.67 (0.06)	0.82 (0.03)	0.86
400	0/1	Medium density	0.82 (0.01)	0.78	0.79 (0.03)	0.83 (0.02)	0.86
400	0.2/0.8	Medium density	0.84 (0.01)	0.78	0.82 (0.03)	0.83 (0.03)	0.86
400	0.4/0.6	Medium density	0.85 (0.01)	0.78	0.82 (0.03)	0.83 (0.03)	0.86
400	0.6/0.4	Medium density	0.84 (0.01)	0.81	0.83 (0.03)	0.82 (0.03)	0.86
400	0.8/0.2	Medium density	0.85 (0.01)	0.85	0.81 (0.04)	0.83 (0.02)	0.86
400	1/0	Medium density	0.73 (0.02)	0.68	0.66 (0.05)	0.83 (0.03)	0.86
450	0/1	Medium density	0.82 (0.01)	0.79	0.8 (0.03)	0.83 (0.02)	0.86
450	0.2/0.8	Medium density	0.85 (0.01)	0.79	0.82 (0.02)	0.83 (0.03)	0.86
450	0.4/0.6	Medium density	0.85 (0.01)	0.81	0.83 (0.03)	0.83 (0.02)	0.86
450	0.6/0.4	Medium density	0.84 (0.01)	0.79	0.83 (0.02)	0.83 (0.03)	0.86
450	0.8/0.2	Medium density	0.85 (0.01)	0.84	0.82 (0.03)	0.83 (0.03)	0.86
450	1/0	Medium density	0.72 (0.03)	0.7	0.65 (0.06)	0.83 (0.02)	0.86
500	0/1	Medium density	0.82 (0.01)	0.77	0.8 (0.02)	0.84 (0.03)	0.86
500	0.2/0.8	Medium density	0.85 (0.01)	0.81	0.82 (0.03)	0.83 (0.02)	0.86
500	0.4/0.6	Medium density	0.85 (0.01)	0.81	0.83 (0.02)	0.83 (0.02)	0.86
500	0.6/0.4	Medium density	0.84 (0.01)	0.81	0.84 (0.02)	0.83 (0.02)	0.86
500	0.8/0.2	Medium density	0.85 (0.01)	0.84	0.83 (0.03)	0.84 (0.02)	0.86
500	1/0	Medium density	0.72 (0.02)	0.72	0.66 (0.05)	0.84 (0.02)	0.86
50	0/1	High density	0.83 (0.02)	0.78	0.78 (0.06)	0.74 (0.1)	0.86
50	0.2/0.8	High density	0.83 (0.02)	0.77	0.79 (0.07)	0.76 (0.07)	0.87
50	0.4/0.6	High density	0.84 (0.02)	0.69	0.75 (0.08)	0.75 (0.07)	0.87
50	0.6/0.4	High density	0.84 (0.02)	0.65	0.73 (0.1)	0.76 (0.07)	0.87
50	0.8/0.2	High density	0.84 (0.02)	0.27	0.7 (0.1)	0.75 (0.07)	0.87
50	1/0	High density	0.69 (0.05)	0.02	0.68 (0.1)	0.76 (0.06)	0.87
100	0/1	High density	0.83 (0.02)	0.79	0.8 (0.04)	0.79 (0.05)	0.87
100	0.2/0.8	High density	0.84 (0.02)	0.78	0.8 (0.05)	0.79 (0.04)	0.87
100	0.4/0.6	High density	0.84 (0.02)	0.76	0.78 (0.05)	0.8 (0.04)	0.87
100	0.6/0.4	High density	0.85 (0.01)	0.78	0.79 (0.05)	0.79 (0.06)	0.87
100	0.8/0.2	High density	0.84 (0.02)	0.7	0.75 (0.08)	0.79 (0.07)	0.87
100	1/0	High density	0.68 (0.04)	0.49	0.7 (0.06)	0.79 (0.06)	0.87
150	0/1	High density	0.84 (0.01)	0.75	0.81 (0.04)	0.81 (0.04)	0.87
150	0.2/0.8	High density	0.85 (0.02)	0.77	0.81 (0.03)	0.8 (0.05)	0.87
150	0.4/0.6	High density	0.83 (0.02)	0.78	0.81 (0.03)	0.81 (0.04)	0.87
150	0.6/0.4	High density	0.85 (0.02)	0.78	0.81 (0.05)	0.81 (0.04)	0.87
150	0.8/0.2	High density	0.84 (0.01)	0.72	0.79 (0.06)	0.81 (0.04)	0.87
150	1/0	High density	0.68 (0.03)	0.66	0.71 (0.07)	0.81 (0.05)	0.87
200	0/1	High density	0.85 (0.01)	0.75	0.8 (0.04)	0.82 (0.03)	0.87
200	0.2/0.8	High density	0.86 (0.01)	0.73	0.81 (0.04)	0.82 (0.03)	0.87
200	0.4/0.6	High density	0.85 (0.01)	0.78	0.83 (0.03)	0.82 (0.03)	0.87
200	0.6/0.4	High density	0.84 (0.01)	0.79	0.82 (0.03)	0.82 (0.04)	0.87
200	0.8/0.2	High density	0.85 (0.01)	0.79	0.8 (0.05)	0.82 (0.03)	0.87
200	1/0	High density	0.69 (0.03)	0.73	0.69 (0.06)	0.82 (0.03)	0.87
250	0/1	High density	0.86 (0.01)	0.77	0.81 (0.03)	0.83 (0.03)	0.87
250	0.2/0.8	High density	0.85 (0.02)	0.75	0.82 (0.03)	0.83 (0.02)	0.87
250	0.4/0.6	High density	0.85 (0.01)	0.73	0.83 (0.03)	0.83 (0.03)	0.87
250	0.6/0.4	High density	0.85 (0.01)	0.83	0.82 (0.03)	0.82 (0.03)	0.87
250	0.8/0.2	High density	0.85 (0.02)	0.84	0.81 (0.04)	0.83 (0.02)	0.87
250	1/0	High density	0.69 (0.04)	0.71	0.72 (0.06)	0.84 (0.03)	0.87
300	0/1	High density	0.86 (0.01)	0.78	0.81 (0.03)	0.84 (0.02)	0.87
300	0.2/0.8	High density	0.86 (0.01)	0.74	0.83 (0.03)	0.84 (0.02)	0.87
300	0.4/0.6	High density	0.86 (0.01)	0.78	0.83 (0.03)	0.84 (0.03)	0.87
300	0.6/0.4	High density	0.85 (0.01)	0.82	0.83 (0.03)	0.83 (0.03)	0.87
300	0.8/0.2	High density	0.86 (0.01)	0.84	0.82 (0.05)	0.84 (0.02)	0.87
300	1/0	High density	0.73 (0.03)	0.73	0.71 (0.05)	0.84 (0.02)	0.87
350	0/1	High density	0.86 (0.01)	0.78	0.81 (0.03)	0.84 (0.02)	0.87
350	0.2/0.8	High density	0.87 (0.01)	0.78	0.83 (0.03)	0.84 (0.02)	0.87
350	0.4/0.6	High density	0.86 (0.01)	0.8	0.84 (0.02)	0.84 (0.03)	0.87
350	0.6/0.4	High density	0.86 (0.01)	0.8	0.84 (0.02)	0.84 (0.03)	0.87
350	0.8/0.2	High density	0.86 (0.01)	0.82	0.83 (0.03)	0.84 (0.02)	0.87
350	1/0	High density	0.74 (0.03)	0.7	0.71 (0.05)	0.84 (0.03)	0.87
400	0/1	High density	0.86 (0.01)	0.8	0.82 (0.03)	0.84 (0.02)	0.87
400	0.2/0.8	High density	0.87 (0.01)	0.79	0.84 (0.03)	0.85 (0.02)	0.87
400	0.4/0.6	High density	0.86 (0.01)	0.79	0.84 (0.03)	0.85 (0.02)	0.87
400	0.6/0.4	High density	0.86 (0.01)	0.8	0.85 (0.02)	0.84 (0.02)	0.87
400	0.8/0.2	High density	0.86 (0.01)	0.84	0.83 (0.03)	0.84 (0.02)	0.87
400	1/0	High density	0.75 (0.02)	0.7	0.7 (0.05)	0.84 (0.02)	0.87
450	0/1	High density	0.86 (0.01)	0.79	0.82 (0.03)	0.85 (0.02)	0.87
450	0.2/0.8	High density	0.87 (0.01)	0.78	0.84 (0.02)	0.84 (0.02)	0.87
450	0.4/0.6	High density	0.87 (0.01)	0.81	0.84 (0.02)	0.85 (0.02)	0.87
450	0.6/0.4	High density	0.87 (0.01)	0.82	0.85 (0.02)	0.84 (0.02)	0.87
450	0.8/0.2	High density	0.86 (0.01)	0.84	0.84 (0.03)	0.85 (0.02)	0.87
450	1/0	High density	0.76 (0.02)	0.69	0.71 (0.05)	0.85 (0.02)	0.87
500	0/1	High density	0.86 (0.01)	0.8	0.82 (0.03)	0.85 (0.02)	0.87
500	0.2/0.8	High density	0.87 (0)	0.8	0.84 (0.02)	0.85 (0.02)	0.87
500	0.4/0.6	High density	0.87 (0.01)	0.83	0.85 (0.02)	0.85 (0.02)	0.87
500	0.6/0.4	High density	0.86 (0.01)	0.83	0.85 (0.02)	0.85 (0.02)	0.87
500	0.8/0.2	High density	0.86 (0.01)	0.84	0.84 (0.03)	0.85 (0.02)	0.87
500	1/0	High density	0.75 (0.02)	0.72	0.72 (0.03)	0.85 (0.02)	0.87

## Sheet: Harvest date -REFPOP
TS_size	Proportion	Density	CDstrat	Kinship	Random_strat	Random	All_genotypes
50	0/1	Medium density	0.79 (0.02)	0.77	0.72 (0.07)	0.71 (0.09)	0.82
50	0.2/0.8	Medium density	0.83 (0.02)	0.81	0.72 (0.09)	0.72 (0.08)	0.82
50	0.4/0.6	Medium density	0.84 (0.01)	0.83	0.72 (0.08)	0.71 (0.09)	0.82
50	0.6/0.4	Medium density	0.83 (0.02)	0.83	0.7 (0.12)	0.72 (0.08)	0.82
50	0.8/0.2	Medium density	0.79 (0.02)	0.81	0.62 (0.16)	0.72 (0.09)	0.82
50	1/0	Medium density	0.46 (0.12)	0.03	0.33 (0.25)	0.72 (0.08)	0.82
100	0/1	Medium density	0.77 (0.02)	0.77	0.73 (0.06)	0.76 (0.08)	0.82
100	0.2/0.8	Medium density	0.82 (0.01)	0.81	0.75 (0.05)	0.76 (0.06)	0.82
100	0.4/0.6	Medium density	0.82 (0.01)	0.8	0.76 (0.06)	0.77 (0.05)	0.82
100	0.6/0.4	Medium density	0.83 (0.02)	0.81	0.75 (0.06)	0.77 (0.05)	0.82
100	0.8/0.2	Medium density	0.82 (0.02)	0.8	0.7 (0.09)	0.76 (0.06)	0.82
100	1/0	Medium density	0.36 (0.08)	0.17	0.37 (0.17)	0.76 (0.06)	0.82
150	0/1	Medium density	0.77 (0.01)	0.74	0.74 (0.04)	0.78 (0.05)	0.82
150	0.2/0.8	Medium density	0.8 (0.01)	0.79	0.76 (0.05)	0.78 (0.04)	0.82
150	0.4/0.6	Medium density	0.82 (0.01)	0.8	0.77 (0.05)	0.77 (0.05)	0.82
150	0.6/0.4	Medium density	0.81 (0.01)	0.8	0.77 (0.06)	0.77 (0.05)	0.82
150	0.8/0.2	Medium density	0.82 (0.01)	0.81	0.75 (0.06)	0.78 (0.04)	0.82
150	1/0	Medium density	0.42 (0.04)	0.17	0.42 (0.12)	0.77 (0.05)	0.82
200	0/1	Medium density	0.76 (0.01)	0.74	0.73 (0.04)	0.79 (0.04)	0.82
200	0.2/0.8	Medium density	0.8 (0.01)	0.8	0.77 (0.04)	0.79 (0.04)	0.82
200	0.4/0.6	Medium density	0.81 (0.01)	0.81	0.79 (0.04)	0.79 (0.03)	0.82
200	0.6/0.4	Medium density	0.81 (0.01)	0.82	0.79 (0.04)	0.79 (0.04)	0.82
200	0.8/0.2	Medium density	0.82 (0.01)	0.83	0.78 (0.05)	0.79 (0.04)	0.82
200	1/0	Medium density	0.48 (0.03)	0.47	0.47 (0.11)	0.79 (0.04)	0.82
250	0/1	Medium density	0.74 (0.01)	0.73	0.74 (0.02)	0.8 (0.03)	0.82
250	0.2/0.8	Medium density	0.81 (0.01)	0.8	0.77 (0.03)	0.8 (0.03)	0.82
250	0.4/0.6	Medium density	0.79 (0.01)	0.83	0.79 (0.03)	0.8 (0.03)	0.82
250	0.6/0.4	Medium density	0.81 (0.01)	0.82	0.8 (0.03)	0.8 (0.03)	0.82
250	0.8/0.2	Medium density	0.82 (0.01)	0.85	0.8 (0.04)	0.8 (0.03)	0.82
250	1/0	Medium density	0.53 (0.02)	0.53	0.49 (0.04)	0.8 (0.03)	0.82
50	0/1	High density	0.82 (0.01)	0.81	0.75 (0.06)	0.74 (0.08)	0.82
50	0.2/0.8	High density	0.84 (0.01)	0.81	0.75 (0.08)	0.71 (0.1)	0.82
50	0.4/0.6	High density	0.83 (0.01)	0.82	0.73 (0.07)	0.74 (0.08)	0.82
50	0.6/0.4	High density	0.82 (0.01)	0.8	0.72 (0.1)	0.73 (0.08)	0.82
50	0.8/0.2	High density	0.76 (0.02)	0.77	0.64 (0.18)	0.72 (0.1)	0.82
50	1/0	High density	0.6 (0.08)	0.19	0.37 (0.25)	0.74 (0.08)	0.82
100	0/1	High density	0.81 (0.01)	0.79	0.77 (0.05)	0.78 (0.05)	0.82
100	0.2/0.8	High density	0.82 (0.01)	0.77	0.77 (0.05)	0.77 (0.05)	0.82
100	0.4/0.6	High density	0.81 (0.01)	0.8	0.77 (0.05)	0.77 (0.05)	0.82
100	0.6/0.4	High density	0.83 (0.01)	0.8	0.77 (0.06)	0.78 (0.05)	0.82
100	0.8/0.2	High density	0.81 (0.01)	0.8	0.73 (0.09)	0.77 (0.05)	0.82
100	1/0	High density	0.49 (0.05)	0.26	0.49 (0.15)	0.78 (0.05)	0.82
150	0/1	High density	0.83 (0.01)	0.78	0.77 (0.04)	0.78 (0.05)	0.82
150	0.2/0.8	High density	0.82 (0.01)	0.81	0.78 (0.03)	0.79 (0.04)	0.82
150	0.4/0.6	High density	0.8 (0.01)	0.78	0.8 (0.04)	0.79 (0.04)	0.82
150	0.6/0.4	High density	0.81 (0.01)	0.84	0.8 (0.04)	0.8 (0.04)	0.82
150	0.8/0.2	High density	0.83 (0.02)	0.82	0.77 (0.07)	0.79 (0.04)	0.82
150	1/0	High density	0.57 (0.03)	0.25	0.55 (0.11)	0.79 (0.04)	0.82
200	0/1	High density	0.79 (0)	0.79	0.77 (0.03)	0.79 (0.04)	0.82
200	0.2/0.8	High density	0.82 (0.01)	0.82	0.79 (0.03)	0.8 (0.03)	0.82
200	0.4/0.6	High density	0.82 (0.01)	0.83	0.8 (0.04)	0.8 (0.03)	0.82
200	0.6/0.4	High density	0.81 (0.01)	0.82	0.8 (0.03)	0.8 (0.04)	0.82
200	0.8/0.2	High density	0.83 (0.01)	0.82	0.8 (0.04)	0.8 (0.03)	0.82
200	1/0	High density	0.58 (0.02)	0.45	0.57 (0.09)	0.8 (0.04)	0.82
250	0/1	High density	0.78 (0)	0.78	0.77 (0.01)	0.81 (0.03)	0.82
250	0.2/0.8	High density	0.8 (0.01)	0.81	0.79 (0.03)	0.8 (0.03)	0.82
250	0.4/0.6	High density	0.82 (0.01)	0.83	0.81 (0.03)	0.81 (0.03)	0.82
250	0.6/0.4	High density	0.81 (0.01)	0.81	0.81 (0.03)	0.81 (0.03)	0.82
250	0.8/0.2	High density	0.83 (0.01)	0.85	0.81 (0.03)	0.81 (0.03)	0.82
250	1/0	High density	0.61 (0.01)	0.58	0.61 (0.04)	0.81 (0.03)	0.82

## Sheet: Over-color - Fbo-Hi
TS_size	Proportion	Density	CDstrat	Kinship	Random_strat	Random	All_genotypes
50	0/1	Medium density	0.42 (0.08)	0.45	0.22 (0.25)	0.46 (0.12)	0.68
50	0.2/0.8	Medium density	0.52 (0.05)	0.4	0.37 (0.21)	0.45 (0.11)	0.68
50	0.4/0.6	Medium density	0.52 (0.04)	0.35	0.46 (0.13)	0.44 (0.14)	0.68
50	0.6/0.4	Medium density	0.55 (0.04)	0.42	0.48 (0.1)	0.48 (0.11)	0.68
50	0.8/0.2	Medium density	0.52 (0.07)	0.53	0.43 (0.16)	0.45 (0.12)	0.68
50	1/0	Medium density	0.46 (0.07)	0.34	0.36 (0.13)	0.42 (0.15)	0.68
100	0/1	Medium density	0.46 (0.05)	0.52	0.32 (0.18)	0.51 (0.1)	0.68
100	0.2/0.8	Medium density	0.55 (0.04)	0.46	0.46 (0.11)	0.5 (0.09)	0.68
100	0.4/0.6	Medium density	0.56 (0.03)	0.41	0.51 (0.08)	0.52 (0.08)	0.68
100	0.6/0.4	Medium density	0.57 (0.03)	0.43	0.49 (0.12)	0.52 (0.08)	0.68
100	0.8/0.2	Medium density	0.58 (0.03)	0.46	0.52 (0.09)	0.52 (0.08)	0.68
100	1/0	Medium density	0.49 (0.08)	0.41	0.44 (0.12)	0.51 (0.1)	0.68
150	0/1	Medium density	0.45 (0.04)	0.55	0.37 (0.15)	0.52 (0.09)	0.68
150	0.2/0.8	Medium density	0.55 (0.03)	0.54	0.49 (0.09)	0.53 (0.08)	0.68
150	0.4/0.6	Medium density	0.59 (0.02)	0.46	0.53 (0.06)	0.53 (0.08)	0.68
150	0.6/0.4	Medium density	0.6 (0.02)	0.43	0.53 (0.08)	0.54 (0.07)	0.68
150	0.8/0.2	Medium density	0.6 (0.03)	0.52	0.53 (0.08)	0.55 (0.07)	0.68
150	1/0	Medium density	0.51 (0.07)	0.51	0.49 (0.07)	0.54 (0.08)	0.68
200	0/1	Medium density	0.48 (0.03)	0.45	0.4 (0.11)	0.55 (0.07)	0.68
200	0.2/0.8	Medium density	0.57 (0.03)	0.43	0.52 (0.1)	0.55 (0.07)	0.68
200	0.4/0.6	Medium density	0.6 (0.03)	0.55	0.55 (0.07)	0.55 (0.07)	0.68
200	0.6/0.4	Medium density	0.61 (0.03)	0.54	0.56 (0.07)	0.56 (0.07)	0.68
200	0.8/0.2	Medium density	0.62 (0.02)	0.55	0.55 (0.07)	0.55 (0.07)	0.68
200	1/0	Medium density	0.53 (0.05)	0.57	0.5 (0.08)	0.54 (0.08)	0.68
250	0/1	Medium density	0.49 (0.02)	0.51	0.43 (0.12)	0.57 (0.07)	0.68
250	0.2/0.8	Medium density	0.59 (0.03)	0.42	0.54 (0.08)	0.58 (0.06)	0.68
250	0.4/0.6	Medium density	0.61 (0.03)	0.56	0.57 (0.06)	0.56 (0.07)	0.68
250	0.6/0.4	Medium density	0.62 (0.03)	0.58	0.58 (0.06)	0.57 (0.07)	0.68
250	0.8/0.2	Medium density	0.62 (0.03)	0.59	0.57 (0.06)	0.57 (0.07)	0.68
250	1/0	Medium density	0.55 (0.03)	0.6	0.51 (0.07)	0.57 (0.07)	0.68
300	0/1	Medium density	0.5 (0.03)	0.54	0.45 (0.09)	0.57 (0.07)	0.68
300	0.2/0.8	Medium density	0.59 (0.03)	0.47	0.55 (0.07)	0.59 (0.05)	0.68
300	0.4/0.6	Medium density	0.62 (0.03)	0.51	0.58 (0.05)	0.58 (0.06)	0.68
300	0.6/0.4	Medium density	0.62 (0.02)	0.59	0.59 (0.06)	0.59 (0.05)	0.68
300	0.8/0.2	Medium density	0.63 (0.02)	0.6	0.59 (0.05)	0.59 (0.06)	0.68
300	1/0	Medium density	0.58 (0.03)	0.61	0.52 (0.07)	0.57 (0.06)	0.68
350	0/1	Medium density	0.5 (0.04)	0.5	0.45 (0.09)	0.59 (0.05)	0.68
350	0.2/0.8	Medium density	0.6 (0.02)	0.5	0.57 (0.07)	0.6 (0.04)	0.68
350	0.4/0.6	Medium density	0.61 (0.03)	0.52	0.59 (0.05)	0.6 (0.04)	0.68
350	0.6/0.4	Medium density	0.62 (0.02)	0.6	0.59 (0.05)	0.6 (0.05)	0.68
350	0.8/0.2	Medium density	0.64 (0.02)	0.62	0.6 (0.04)	0.59 (0.05)	0.68
350	1/0	Medium density	0.56 (0.04)	0.62	0.53 (0.06)	0.59 (0.05)	0.68
400	0/1	Medium density	0.52 (0.03)	0.49	0.48 (0.08)	0.6 (0.05)	0.68
400	0.2/0.8	Medium density	0.61 (0.02)	0.5	0.59 (0.04)	0.6 (0.05)	0.68
400	0.4/0.6	Medium density	0.62 (0.02)	0.55	0.59 (0.06)	0.6 (0.05)	0.68
400	0.6/0.4	Medium density	0.62 (0.02)	0.61	0.61 (0.05)	0.6 (0.05)	0.68
400	0.8/0.2	Medium density	0.64 (0.02)	0.63	0.61 (0.05)	0.6 (0.05)	0.68
400	1/0	Medium density	0.59 (0.02)	0.64	0.56 (0.07)	0.6 (0.05)	0.68
450	0/1	Medium density	0.51 (0.03)	0.48	0.5 (0.07)	0.61 (0.05)	0.68
450	0.2/0.8	Medium density	0.62 (0.02)	0.49	0.59 (0.05)	0.61 (0.04)	0.68
450	0.4/0.6	Medium density	0.63 (0.02)	0.59	0.61 (0.04)	0.61 (0.04)	0.68
450	0.6/0.4	Medium density	0.63 (0.02)	0.61	0.62 (0.04)	0.6 (0.05)	0.68
450	0.8/0.2	Medium density	0.64 (0.02)	0.65	0.62 (0.04)	0.61 (0.05)	0.68
450	1/0	Medium density	0.59 (0.03)	0.62	0.56 (0.05)	0.61 (0.05)	0.68
500	0/1	Medium density	0.53 (0.03)	0.48	0.49 (0.07)	0.61 (0.04)	0.68
500	0.2/0.8	Medium density	0.62 (0.03)	0.51	0.59 (0.04)	0.62 (0.04)	0.68
500	0.4/0.6	Medium density	0.64 (0.01)	0.62	0.61 (0.05)	0.62 (0.04)	0.68
500	0.6/0.4	Medium density	0.63 (0.02)	0.61	0.62 (0.04)	0.62 (0.04)	0.68
500	0.8/0.2	Medium density	0.64 (0.02)	0.67	0.63 (0.04)	0.61 (0.04)	0.68
500	1/0	Medium density	0.6 (0.02)	0.61	0.57 (0.05)	0.61 (0.04)	0.68
50	0/1	High density	0.43 (0.05)	0.51	0.23 (0.26)	0.44 (0.12)	0.68
50	0.2/0.8	High density	0.51 (0.05)	0.16	0.35 (0.2)	0.4 (0.15)	0.68
50	0.4/0.6	High density	0.52 (0.04)	0.18	0.42 (0.17)	0.44 (0.11)	0.68
50	0.6/0.4	High density	0.5 (0.04)	0.48	0.41 (0.14)	0.41 (0.18)	0.68
50	0.8/0.2	High density	0.54 (0.05)	0.5	0.43 (0.13)	0.46 (0.13)	0.68
50	1/0	High density	0.44 (0.09)	0.27	0.35 (0.16)	0.41 (0.18)	0.68
100	0/1	High density	0.47 (0.04)	0.49	0.3 (0.2)	0.49 (0.1)	0.68
100	0.2/0.8	High density	0.53 (0.05)	0.45	0.44 (0.12)	0.48 (0.11)	0.68
100	0.4/0.6	High density	0.57 (0.03)	0.41	0.48 (0.11)	0.5 (0.11)	0.68
100	0.6/0.4	High density	0.57 (0.04)	0.27	0.48 (0.09)	0.49 (0.1)	0.68
100	0.8/0.2	High density	0.56 (0.03)	0.51	0.48 (0.1)	0.47 (0.11)	0.68
100	1/0	High density	0.36 (0.07)	0.53	0.41 (0.12)	0.5 (0.09)	0.68
150	0/1	High density	0.48 (0.04)	0.5	0.32 (0.17)	0.51 (0.09)	0.68
150	0.2/0.8	High density	0.56 (0.04)	0.46	0.48 (0.1)	0.5 (0.08)	0.68
150	0.4/0.6	High density	0.59 (0.02)	0.43	0.52 (0.08)	0.5 (0.08)	0.68
150	0.6/0.4	High density	0.59 (0.04)	0.44	0.51 (0.08)	0.49 (0.1)	0.68
150	0.8/0.2	High density	0.59 (0.03)	0.49	0.5 (0.08)	0.51 (0.08)	0.68
150	1/0	High density	0.41 (0.09)	0.52	0.45 (0.09)	0.5 (0.09)	0.68
200	0/1	High density	0.44 (0.04)	0.47	0.37 (0.14)	0.54 (0.07)	0.68
200	0.2/0.8	High density	0.56 (0.04)	0.43	0.52 (0.09)	0.54 (0.07)	0.68
200	0.4/0.6	High density	0.61 (0.02)	0.46	0.53 (0.07)	0.54 (0.07)	0.68
200	0.6/0.4	High density	0.61 (0.02)	0.51	0.53 (0.07)	0.55 (0.06)	0.68
200	0.8/0.2	High density	0.6 (0.03)	0.51	0.54 (0.07)	0.53 (0.07)	0.68
200	1/0	High density	0.47 (0.05)	0.55	0.47 (0.09)	0.54 (0.08)	0.68
250	0/1	High density	0.42 (0.04)	0.44	0.39 (0.13)	0.53 (0.07)	0.68
250	0.2/0.8	High density	0.56 (0.04)	0.42	0.52 (0.08)	0.55 (0.07)	0.68
250	0.4/0.6	High density	0.61 (0.03)	0.47	0.54 (0.08)	0.55 (0.08)	0.68
250	0.6/0.4	High density	0.61 (0.02)	0.53	0.56 (0.06)	0.55 (0.07)	0.68
250	0.8/0.2	High density	0.61 (0.03)	0.57	0.56 (0.06)	0.55 (0.09)	0.68
250	1/0	High density	0.46 (0.06)	0.57	0.47 (0.08)	0.55 (0.07)	0.68
300	0/1	High density	0.43 (0.04)	0.44	0.4 (0.11)	0.55 (0.07)	0.68
300	0.2/0.8	High density	0.55 (0.04)	0.4	0.53 (0.07)	0.55 (0.07)	0.68
300	0.4/0.6	High density	0.61 (0.03)	0.51	0.56 (0.06)	0.56 (0.06)	0.68
300	0.6/0.4	High density	0.62 (0.02)	0.57	0.58 (0.06)	0.56 (0.06)	0.68
300	0.8/0.2	High density	0.63 (0.02)	0.6	0.56 (0.06)	0.56 (0.05)	0.68
300	1/0	High density	0.52 (0.04)	0.6	0.51 (0.07)	0.57 (0.05)	0.68
350	0/1	High density	0.42 (0.05)	0.42	0.41 (0.12)	0.58 (0.05)	0.68
350	0.2/0.8	High density	0.57 (0.03)	0.41	0.55 (0.06)	0.57 (0.05)	0.68
350	0.4/0.6	High density	0.59 (0.03)	0.55	0.57 (0.06)	0.58 (0.05)	0.68
350	0.6/0.4	High density	0.63 (0.02)	0.59	0.57 (0.05)	0.57 (0.06)	0.68
350	0.8/0.2	High density	0.63 (0.02)	0.61	0.57 (0.07)	0.56 (0.07)	0.68
350	1/0	High density	0.52 (0.04)	0.61	0.51 (0.07)	0.57 (0.06)	0.68
400	0/1	High density	0.44 (0.03)	0.42	0.43 (0.1)	0.59 (0.05)	0.68
400	0.2/0.8	High density	0.56 (0.02)	0.4	0.56 (0.06)	0.59 (0.05)	0.68
400	0.4/0.6	High density	0.6 (0.03)	0.55	0.57 (0.06)	0.58 (0.05)	0.68
400	0.6/0.4	High density	0.63 (0.02)	0.59	0.59 (0.05)	0.58 (0.05)	0.68
400	0.8/0.2	High density	0.65 (0.02)	0.61	0.58 (0.05)	0.59 (0.04)	0.68
400	1/0	High density	0.54 (0.03)	0.62	0.53 (0.06)	0.58 (0.06)	0.68
450	0/1	High density	0.44 (0.03)	0.47	0.45 (0.07)	0.58 (0.05)	0.68
450	0.2/0.8	High density	0.58 (0.04)	0.37	0.57 (0.05)	0.59 (0.05)	0.68
450	0.4/0.6	High density	0.61 (0.02)	0.56	0.58 (0.05)	0.59 (0.05)	0.68
450	0.6/0.4	High density	0.64 (0.02)	0.6	0.59 (0.05)	0.59 (0.05)	0.68
450	0.8/0.2	High density	0.65 (0.02)	0.63	0.6 (0.04)	0.59 (0.05)	0.68
450	1/0	High density	0.57 (0.02)	0.61	0.54 (0.05)	0.59 (0.05)	0.68
500	0/1	High density	0.45 (0.02)	0.45	0.45 (0.07)	0.6 (0.04)	0.68
500	0.2/0.8	High density	0.59 (0.02)	0.42	0.58 (0.04)	0.59 (0.05)	0.68
500	0.4/0.6	High density	0.6 (0.03)	0.56	0.59 (0.04)	0.59 (0.04)	0.68
500	0.6/0.4	High density	0.63 (0.01)	0.59	0.6 (0.05)	0.59 (0.05)	0.68
500	0.8/0.2	High density	0.65 (0.02)	0.65	0.6 (0.05)	0.6 (0.04)	0.68
500	1/0	High density	0.58 (0.03)	0.58	0.54 (0.05)	0.59 (0.05)	0.68

## Sheet: Over-color - REFPOP
TS_size	Proportion	Density	CDstrat	Kinship	Random_strat	Random	All_genotypes
50	0/1	Medium density	0.57 (0.03)	0.28	0.22 (0.2)	0.37 (0.14)	0.53
50	0.2/0.8	Medium density	0.52 (0.05)	0.09	0.28 (0.17)	0.34 (0.16)	0.53
50	0.4/0.6	Medium density	0.51 (0.07)	0.22	0.33 (0.14)	0.36 (0.15)	0.53
50	0.6/0.4	Medium density	0.47 (0.07)	0.44	0.36 (0.14)	0.35 (0.15)	0.53
50	0.8/0.2	Medium density	0.34 (0.1)	0.54	0.34 (0.14)	0.34 (0.17)	0.53
50	1/0	Medium density	0.44 (0.05)	0.43	0.3 (0.13)	0.34 (0.15)	0.53
100	0/1	Medium density	0.53 (0.03)	0.42	0.31 (0.15)	0.4 (0.14)	0.53
100	0.2/0.8	Medium density	0.52 (0.04)	0.4	0.39 (0.12)	0.39 (0.12)	0.53
100	0.4/0.6	Medium density	0.52 (0.03)	0.42	0.42 (0.11)	0.38 (0.13)	0.53
100	0.6/0.4	Medium density	0.54 (0.05)	0.37	0.4 (0.11)	0.36 (0.12)	0.53
100	0.8/0.2	Medium density	0.43 (0.06)	0.44	0.39 (0.11)	0.39 (0.12)	0.53
100	1/0	Medium density	0.41 (0.03)	0.38	0.36 (0.1)	0.38 (0.13)	0.53
150	0/1	Medium density	0.5 (0.02)	0.5	0.4 (0.11)	0.41 (0.1)	0.53
150	0.2/0.8	Medium density	0.51 (0.03)	0.51	0.41 (0.1)	0.42 (0.11)	0.53
150	0.4/0.6	Medium density	0.53 (0.04)	0.49	0.41 (0.11)	0.42 (0.11)	0.53
150	0.6/0.4	Medium density	0.54 (0.03)	0.42	0.42 (0.1)	0.41 (0.12)	0.53
150	0.8/0.2	Medium density	0.5 (0.04)	0.46	0.45 (0.09)	0.41 (0.1)	0.53
150	1/0	Medium density	0.51 (0.02)	0.43	0.41 (0.08)	0.39 (0.12)	0.53
200	0/1	Medium density	0.48 (0.02)	0.51	0.44 (0.07)	0.43 (0.09)	0.53
200	0.2/0.8	Medium density	0.5 (0.03)	0.51	0.4 (0.09)	0.44 (0.1)	0.53
200	0.4/0.6	Medium density	0.55 (0.02)	0.49	0.43 (0.11)	0.44 (0.09)	0.53
200	0.6/0.4	Medium density	0.54 (0.02)	0.55	0.45 (0.09)	0.44 (0.09)	0.53
200	0.8/0.2	Medium density	0.55 (0.03)	0.41	0.46 (0.08)	0.45 (0.09)	0.53
200	1/0	Medium density	0.53 (0.02)	0.49	0.46 (0.05)	0.44 (0.1)	0.53
250	0/1	Medium density	0.46 (0.01)	0.46	0.44 (0.04)	0.46 (0.09)	0.53
250	0.2/0.8	Medium density	0.5 (0.02)	0.53	0.42 (0.08)	0.47 (0.07)	0.53
250	0.4/0.6	Medium density	0.53 (0.02)	0.58	0.43 (0.1)	0.46 (0.09)	0.53
250	0.6/0.4	Medium density	0.54 (0.02)	0.51	0.46 (0.09)	0.46 (0.08)	0.53
250	0.8/0.2	Medium density	0.57 (0.02)	0.47	0.49 (0.07)	0.45 (0.1)	0.53
250	1/0	Medium density	0.52 (0)	0.52	0.49 (0.02)	0.45 (0.09)	0.53
50	0/1	High density	0.53 (0.03)	0.12	0.2 (0.23)	0.29 (0.17)	0.44
50	0.2/0.8	High density	0.51 (0.06)	0.09	0.28 (0.2)	0.32 (0.16)	0.44
50	0.4/0.6	High density	0.52 (0.06)	0.11	0.32 (0.16)	0.3 (0.16)	0.44
50	0.6/0.4	High density	0.44 (0.06)	0.38	0.3 (0.19)	0.31 (0.16)	0.44
50	0.8/0.2	High density	0.36 (0.08)	0.42	0.3 (0.16)	0.32 (0.15)	0.44
50	1/0	High density	0.32 (0.1)	0.43	0.24 (0.15)	0.33 (0.16)	0.44
100	0/1	High density	0.54 (0.01)	0.48	0.3 (0.16)	0.36 (0.13)	0.44
100	0.2/0.8	High density	0.49 (0.04)	0.41	0.35 (0.15)	0.37 (0.14)	0.44
100	0.4/0.6	High density	0.53 (0.03)	0.32	0.36 (0.13)	0.35 (0.12)	0.44
100	0.6/0.4	High density	0.51 (0.04)	0.29	0.37 (0.13)	0.34 (0.15)	0.44
100	0.8/0.2	High density	0.43 (0.06)	0.46	0.34 (0.12)	0.36 (0.13)	0.44
100	1/0	High density	0.39 (0.04)	0.4	0.34 (0.1)	0.36 (0.12)	0.44
150	0/1	High density	0.5 (0.02)	0.49	0.36 (0.11)	0.39 (0.11)	0.44
150	0.2/0.8	High density	0.51 (0.03)	0.46	0.35 (0.13)	0.38 (0.12)	0.44
150	0.4/0.6	High density	0.51 (0.02)	0.46	0.38 (0.12)	0.39 (0.12)	0.44
150	0.6/0.4	High density	0.49 (0.03)	0.39	0.36 (0.12)	0.38 (0.11)	0.44
150	0.8/0.2	High density	0.43 (0.06)	0.35	0.41 (0.11)	0.38 (0.12)	0.44
150	1/0	High density	0.4 (0.02)	0.49	0.38 (0.09)	0.38 (0.11)	0.44
200	0/1	High density	0.45 (0.01)	0.48	0.38 (0.09)	0.4 (0.11)	0.44
200	0.2/0.8	High density	0.48 (0.03)	0.43	0.36 (0.1)	0.4 (0.12)	0.44
200	0.4/0.6	High density	0.5 (0.03)	0.48	0.39 (0.1)	0.38 (0.1)	0.44
200	0.6/0.4	High density	0.46 (0.03)	0.49	0.42 (0.09)	0.38 (0.11)	0.44
200	0.8/0.2	High density	0.47 (0.05)	0.44	0.43 (0.09)	0.38 (0.11)	0.44
200	1/0	High density	0.47 (0.02)	0.5	0.42 (0.05)	0.39 (0.11)	0.44
250	0/1	High density	0.43 (0.01)	0.45	0.42 (0.04)	0.42 (0.09)	0.44
250	0.2/0.8	High density	0.42 (0.02)	0.44	0.38 (0.09)	0.41 (0.1)	0.44
250	0.4/0.6	High density	0.48 (0.02)	0.47	0.38 (0.1)	0.41 (0.09)	0.44
250	0.6/0.4	High density	0.47 (0.03)	0.51	0.43 (0.1)	0.41 (0.09)	0.44
250	0.8/0.2	High density	0.51 (0.03)	0.42	0.45 (0.07)	0.41 (0.1)	0.44
250	1/0	High density	0.52 (0.01)	0.49	0.47 (0.02)	0.41 (0.09)	0.44

## Sheet: Fruit number - Fbo-Hi
TS_size	Proportion	Density	CDstrat	Kinship	Random_strat	Random	All_genotypes
50	0/1	Medium density	0.13 (0.02)	0.15	0.14 (0.06)	0.17 (0.05)	0.3
50	0.2/0.8	Medium density	0.14 (0.02)	0.1	0.15 (0.05)	0.17 (0.05)	0.3
50	0.4/0.6	Medium density	0.15 (0.03)	0.09	0.16 (0.06)	0.16 (0.05)	0.3
50	0.6/0.4	Medium density	0.18 (0.04)	0.12	0.16 (0.06)	0.17 (0.05)	0.3
50	0.8/0.2	Medium density	0.16 (0.03)	0.13	0.17 (0.06)	0.17 (0.06)	0.3
50	1/0	Medium density	0.16 (0.06)	0.22	0.15 (0.06)	0.17 (0.05)	0.3
100	0/1	Medium density	0.15 (0.01)	0.16	0.16 (0.05)	0.2 (0.05)	0.3
100	0.2/0.8	Medium density	0.16 (0.03)	0.15	0.18 (0.04)	0.19 (0.05)	0.3
100	0.4/0.6	Medium density	0.19 (0.03)	0.17	0.2 (0.04)	0.2 (0.05)	0.3
100	0.6/0.4	Medium density	0.22 (0.02)	0.2	0.2 (0.05)	0.2 (0.05)	0.3
100	0.8/0.2	Medium density	0.22 (0.02)	0.24	0.21 (0.04)	0.2 (0.04)	0.3
100	1/0	Medium density	0.2 (0.02)	0.26	0.19 (0.06)	0.2 (0.04)	0.3
150	0/1	Medium density	0.16 (0.01)	0.18	0.16 (0.03)	0.22 (0.04)	0.3
150	0.2/0.8	Medium density	0.19 (0.02)	0.18	0.2 (0.04)	0.22 (0.04)	0.3
150	0.4/0.6	Medium density	0.22 (0.02)	0.22	0.21 (0.04)	0.22 (0.04)	0.3
150	0.6/0.4	Medium density	0.21 (0.01)	0.25	0.23 (0.05)	0.22 (0.04)	0.3
150	0.8/0.2	Medium density	0.25 (0.01)	0.23	0.23 (0.04)	0.22 (0.04)	0.3
150	1/0	Medium density	0.2 (0.02)	0.21	0.22 (0.05)	0.22 (0.04)	0.3
200	0/1	Medium density	0.15 (0.01)	0.18	0.17 (0.02)	0.23 (0.03)	0.3
200	0.2/0.8	Medium density	0.21 (0.02)	0.19	0.21 (0.04)	0.24 (0.04)	0.3
200	0.4/0.6	Medium density	0.23 (0.01)	0.26	0.23 (0.04)	0.24 (0.04)	0.3
200	0.6/0.4	Medium density	0.23 (0.01)	0.24	0.24 (0.04)	0.23 (0.04)	0.3
200	0.8/0.2	Medium density	0.26 (0.01)	0.24	0.25 (0.03)	0.24 (0.04)	0.3
200	1/0	Medium density	0.22 (0.01)	0.26	0.23 (0.04)	0.24 (0.04)	0.3
250	0/1	Medium density	0.17 (0.01)	0.18	0.17 (0.01)	0.25 (0.03)	0.3
250	0.2/0.8	Medium density	0.21 (0.01)	0.22	0.22 (0.03)	0.25 (0.03)	0.3
250	0.4/0.6	Medium density	0.24 (0.01)	0.26	0.24 (0.03)	0.25 (0.03)	0.3
250	0.6/0.4	Medium density	0.25 (0.01)	0.24	0.25 (0.03)	0.26 (0.03)	0.3
250	0.8/0.2	Medium density	0.26 (0.01)	0.29	0.27 (0.03)	0.24 (0.03)	0.3
250	1/0	Medium density	0.23 (0)	0.27	0.24 (0.02)	0.25 (0.04)	0.3
50	0/1	High density	0.09 (0.01)	0.11	0.12 (0.04)	0.15 (0.05)	0.27
50	0.2/0.8	High density	0.1 (0.03)	0.05	0.14 (0.05)	0.14 (0.05)	0.27
50	0.4/0.6	High density	0.14 (0.03)	0.09	0.15 (0.06)	0.15 (0.05)	0.27
50	0.6/0.4	High density	0.14 (0.02)	0.14	0.16 (0.05)	0.15 (0.05)	0.27
50	0.8/0.2	High density	0.16 (0.03)	0.14	0.17 (0.05)	0.15 (0.06)	0.27
50	1/0	High density	0.15 (0.03)	0.15	0.16 (0.06)	0.14 (0.05)	0.27
100	0/1	High density	0.13 (0.01)	0.1	0.12 (0.04)	0.18 (0.05)	0.27
100	0.2/0.8	High density	0.15 (0.03)	0.12	0.15 (0.05)	0.18 (0.04)	0.27
100	0.4/0.6	High density	0.18 (0.02)	0.17	0.17 (0.04)	0.17 (0.04)	0.27
100	0.6/0.4	High density	0.19 (0.02)	0.16	0.19 (0.04)	0.18 (0.04)	0.27
100	0.8/0.2	High density	0.19 (0.01)	0.18	0.2 (0.04)	0.18 (0.05)	0.27
100	1/0	High density	0.19 (0.02)	0.29	0.19 (0.06)	0.18 (0.04)	0.27
150	0/1	High density	0.13 (0.01)	0.12	0.13 (0.04)	0.2 (0.04)	0.27
150	0.2/0.8	High density	0.17 (0.02)	0.15	0.17 (0.04)	0.19 (0.04)	0.27
150	0.4/0.6	High density	0.2 (0.02)	0.18	0.18 (0.04)	0.2 (0.04)	0.27
150	0.6/0.4	High density	0.21 (0.01)	0.24	0.2 (0.04)	0.2 (0.03)	0.27
150	0.8/0.2	High density	0.21 (0.02)	0.25	0.22 (0.04)	0.2 (0.04)	0.27
150	1/0	High density	0.21 (0.01)	0.2	0.22 (0.04)	0.19 (0.04)	0.27
200	0/1	High density	0.12 (0.01)	0.11	0.13 (0.02)	0.21 (0.03)	0.27
200	0.2/0.8	High density	0.19 (0.01)	0.16	0.18 (0.04)	0.21 (0.04)	0.27
200	0.4/0.6	High density	0.2 (0.01)	0.19	0.19 (0.04)	0.21 (0.04)	0.27
200	0.6/0.4	High density	0.23 (0.01)	0.26	0.21 (0.04)	0.21 (0.04)	0.27
200	0.8/0.2	High density	0.22 (0.01)	0.23	0.23 (0.03)	0.22 (0.04)	0.27
200	1/0	High density	0.23 (0.01)	0.26	0.23 (0.04)	0.21 (0.04)	0.27
250	0/1	High density	0.13 (0)	0.14	0.13 (0.01)	0.22 (0.03)	0.27
250	0.2/0.8	High density	0.19 (0.01)	0.16	0.18 (0.04)	0.23 (0.03)	0.27
250	0.4/0.6	High density	0.22 (0.01)	0.25	0.21 (0.03)	0.22 (0.04)	0.27
250	0.6/0.4	High density	0.22 (0.01)	0.23	0.23 (0.03)	0.22 (0.03)	0.27
250	0.8/0.2	High density	0.24 (0.01)	0.26	0.24 (0.03)	0.22 (0.03)	0.27
250	1/0	High density	0.24 (0)	0.25	0.25 (0.02)	0.22 (0.03)	0.27

## Sheet: Fruit weight - Fbo-Hi
TS_size	Proportion	Density	CDstrat	Kinship	Random_strat	Random	All_genotypes
50	0/1	Medium density	0.33 (0.04)	0.42	0.29 (0.15)	0.3 (0.19)	0.59
50	0.2/0.8	Medium density	0.48 (0.05)	0.33	0.24 (0.2)	0.28 (0.18)	0.59
50	0.4/0.6	Medium density	0.54 (0.03)	0.33	0.25 (0.19)	0.28 (0.18)	0.59
50	0.6/0.4	Medium density	0.56 (0.03)	0.44	0.28 (0.18)	0.29 (0.17)	0.59
50	0.8/0.2	Medium density	0.56 (0.04)	0.4	0.28 (0.18)	0.26 (0.19)	0.59
50	1/0	Medium density	0.28 (0.03)	0.02	0.26 (0.12)	0.3 (0.16)	0.59
100	0/1	Medium density	0.37 (0.03)	0.39	0.31 (0.14)	0.4 (0.13)	0.59
100	0.2/0.8	Medium density	0.59 (0.04)	0.39	0.33 (0.16)	0.36 (0.15)	0.59
100	0.4/0.6	Medium density	0.59 (0.04)	0.43	0.36 (0.13)	0.38 (0.16)	0.59
100	0.6/0.4	Medium density	0.57 (0.03)	0.4	0.4 (0.11)	0.37 (0.13)	0.59
100	0.8/0.2	Medium density	0.55 (0.03)	0.41	0.37 (0.11)	0.37 (0.13)	0.59
100	1/0	Medium density	0.4 (0.03)	0.32	0.33 (0.08)	0.38 (0.14)	0.59
150	0/1	Medium density	0.34 (0.02)	0.43	0.35 (0.1)	0.43 (0.12)	0.59
150	0.2/0.8	Medium density	0.6 (0.02)	0.41	0.38 (0.13)	0.44 (0.11)	0.59
150	0.4/0.6	Medium density	0.63 (0.02)	0.43	0.41 (0.12)	0.44 (0.1)	0.59
150	0.6/0.4	Medium density	0.61 (0.02)	0.5	0.45 (0.11)	0.44 (0.11)	0.59
150	0.8/0.2	Medium density	0.59 (0.01)	0.4	0.45 (0.1)	0.44 (0.11)	0.59
150	1/0	Medium density	0.5 (0.01)	0.38	0.4 (0.06)	0.44 (0.09)	0.59
200	0/1	Medium density	0.37 (0.02)	0.41	0.36 (0.08)	0.49 (0.08)	0.59
200	0.2/0.8	Medium density	0.57 (0.03)	0.44	0.44 (0.1)	0.48 (0.09)	0.59
200	0.4/0.6	Medium density	0.6 (0.02)	0.39	0.45 (0.1)	0.47 (0.08)	0.59
200	0.6/0.4	Medium density	0.63 (0.02)	0.46	0.48 (0.08)	0.49 (0.09)	0.59
200	0.8/0.2	Medium density	0.62 (0.01)	0.45	0.48 (0.08)	0.48 (0.1)	0.59
200	1/0	Medium density	0.48 (0.02)	0.38	0.43 (0.03)	0.48 (0.09)	0.59
250	0/1	Medium density	0.37 (0.01)	0.37	0.37 (0.03)	0.51 (0.07)	0.59
250	0.2/0.8	Medium density	0.55 (0.02)	0.46	0.48 (0.07)	0.51 (0.08)	0.59
250	0.4/0.6	Medium density	0.61 (0.02)	0.49	0.5 (0.08)	0.5 (0.09)	0.59
250	0.6/0.4	Medium density	0.63 (0.01)	0.46	0.51 (0.08)	0.49 (0.07)	0.59
250	0.8/0.2	Medium density	0.61 (0.01)	0.55	0.5 (0.07)	0.51 (0.08)	0.59
250	1/0	Medium density	0.46 (0)	0.47	0.45 (0.02)	0.5 (0.08)	0.59
50	0/1	High density	0.37 (0.03)	0.45	0.28 (0.17)	0.29 (0.22)	0.58
50	0.2/0.8	High density	0.49 (0.04)	0.41	0.25 (0.22)	0.27 (0.2)	0.58
50	0.4/0.6	High density	0.54 (0.04)	0.41	0.28 (0.2)	0.3 (0.19)	0.58
50	0.6/0.4	High density	0.57 (0.02)	0.35	0.26 (0.21)	0.27 (0.19)	0.58
50	0.8/0.2	High density	0.56 (0.04)	0.51	0.33 (0.18)	0.3 (0.18)	0.58
50	1/0	High density	0.37 (0.05)	0.11	0.26 (0.15)	0.25 (0.22)	0.58
100	0/1	High density	0.44 (0.03)	0.44	0.34 (0.14)	0.38 (0.15)	0.58
100	0.2/0.8	High density	0.55 (0.03)	0.43	0.3 (0.17)	0.35 (0.15)	0.58
100	0.4/0.6	High density	0.56 (0.03)	0.47	0.35 (0.14)	0.36 (0.15)	0.58
100	0.6/0.4	High density	0.56 (0.04)	0.4	0.38 (0.13)	0.38 (0.13)	0.58
100	0.8/0.2	High density	0.57 (0.02)	0.42	0.38 (0.13)	0.36 (0.15)	0.58
100	1/0	High density	0.44 (0.04)	0.32	0.36 (0.09)	0.36 (0.16)	0.58
150	0/1	High density	0.47 (0.02)	0.4	0.39 (0.09)	0.44 (0.11)	0.58
150	0.2/0.8	High density	0.52 (0.03)	0.39	0.43 (0.1)	0.44 (0.12)	0.58
150	0.4/0.6	High density	0.55 (0.03)	0.39	0.41 (0.14)	0.42 (0.12)	0.58
150	0.6/0.4	High density	0.59 (0.02)	0.53	0.43 (0.11)	0.45 (0.1)	0.58
150	0.8/0.2	High density	0.59 (0.02)	0.5	0.44 (0.09)	0.44 (0.1)	0.58
150	1/0	High density	0.46 (0.02)	0.43	0.4 (0.06)	0.44 (0.1)	0.58
200	0/1	High density	0.43 (0.02)	0.39	0.39 (0.06)	0.46 (0.1)	0.58
200	0.2/0.8	High density	0.56 (0.02)	0.4	0.44 (0.09)	0.48 (0.09)	0.58
200	0.4/0.6	High density	0.57 (0.02)	0.44	0.47 (0.09)	0.48 (0.08)	0.58
200	0.6/0.4	High density	0.59 (0.02)	0.51	0.47 (0.1)	0.47 (0.09)	0.58
200	0.8/0.2	High density	0.58 (0.01)	0.51	0.46 (0.09)	0.47 (0.08)	0.58
200	1/0	High density	0.48 (0.01)	0.4	0.43 (0.04)	0.48 (0.08)	0.58
250	0/1	High density	0.42 (0)	0.42	0.42 (0.03)	0.49 (0.08)	0.58
250	0.2/0.8	High density	0.53 (0.02)	0.41	0.49 (0.07)	0.5 (0.07)	0.58
250	0.4/0.6	High density	0.59 (0.02)	0.49	0.5 (0.08)	0.5 (0.07)	0.58
250	0.6/0.4	High density	0.59 (0.01)	0.5	0.5 (0.07)	0.5 (0.07)	0.58
250	0.8/0.2	High density	0.57 (0.01)	0.54	0.47 (0.08)	0.51 (0.06)	0.58
250	1/0	High density	0.47 (0)	0.48	0.45 (0.02)	0.5 (0.08)	0.58
