# Supplementary material for: Combining genetic resources and elite material populations to improve the accuracy of genomic prediction in apple
Source: G3 (Bethesda). 2021 Dec 10;12(3):jkab420. doi: 10.1093/g3journal/jkab420 (PMC9210277; doi:10.1093/g3journal/jkab420)
Supplement: jkab420_Supplementary_Figures [file jkab420_supplementary_figures.zip]

Archive with 24 entries (23 files):
- jkab420_Supplementary_Figures/
- jkab420_Supplementary_Figures/Figure_S1.pdf
- jkab420_Supplementary_Figures/Figure_S10.pdf
- jkab420_Supplementary_Figures/Figure_S11.pdf
- jkab420_Supplementary_Figures/Figure_S12.pdf
- jkab420_Supplementary_Figures/Figure_S13.pdf
- jkab420_Supplementary_Figures/Figure_S14.pdf
- jkab420_Supplementary_Figures/Figure_S15.pdf
- jkab420_Supplementary_Figures/Figure_S16.pdf
- jkab420_Supplementary_Figures/Figure_S17.pdf
- jkab420_Supplementary_Figures/Figure_S18.pdf
- jkab420_Supplementary_Figures/Figure_S19.pdf
- jkab420_Supplementary_Figures/Figure_S2.pdf
- jkab420_Supplementary_Figures/Figure_S20.pdf
- jkab420_Supplementary_Figures/Figure_S21.pdf
- jkab420_Supplementary_Figures/Figure_S22.pdf
- jkab420_Supplementary_Figures/Figure_S23.pdf
- jkab420_Supplementary_Figures/Figure_S3.pdf
- jkab420_Supplementary_Figures/Figure_S4.pdf
- jkab420_Supplementary_Figures/Figure_S5.pdf
- jkab420_Supplementary_Figures/Figure_S6.pdf
- jkab420_Supplementary_Figures/Figure_S7.pdf
- jkab420_Supplementary_Figures/Figure_S8.pdf
- jkab420_Supplementary_Figures/Figure_S9.pdf
